# Supplementary material for: Evaluation of enzyme activity predictions for variants of unknown significance in Arylsulfatase A
Source: bioRxiv. 2024 Jun 17:2024.05.16.594558. Originally published 2024 May 19. Preprint. [Version 2] doi: 10.1101/2024.05.16.594558 (PMC11118473; doi:10.1101/2024.05.16.594558)
Supplement: Supplement 6 — Table S5: ID mapping: A mapping between raw model ID’s and those used for each team’s top performing model in figures. [file media-6.xlsx]

## Sheet: Sheet1
Team ID	Team Name
BCTeam1	Bootcamp Team 1
BCTeam2	Bootcamp Team 2
BCTeam3	Bootcamp Team 3
BCTeam4	Bootcamp Team 4
Team3	Ken Chen
Team5	Meta-EA
Team6	TCS Research India
Team7	Shoni.cagi6
Team8	Random Forest Ensemble
Team9	Qafi
Team10	Evolutionary Index
Team11	E-SNPs & GO
Team12	Zero-shot protein language
Team13	SNPMuSiC
Team14	Random Forest Labeling
